# Supplementary material for: NADPH oxidase in B cells and macrophages protects against murine lupus by regulation of TLR7
Source: JCI Insight. 2024 Jul 23;9(16):e178563. doi: 10.1172/jci.insight.178563 (PMC11343599; doi:10.1172/jci.insight.178563)
Supplement: Supporting data values [file jciinsight-9-178563-s084.xlsx]

## Sheet: Figure 1A
	Survival
	Time (days)	Control	Cybb-/-
	85	0	1
	107	0	1
	121	0	1
	132	0	1
	135	0	0
	135	0	0
	135	0	0
	135	0
	1=Event (death)
	0=Censored

## Sheet: Figure 1B
	Proteinuria Score
	Male		Female
	Cybb-/y	Control	Cybb-/-	Control
	3	1.5	2	1
	1	1	0.5	2
	3	1	1	1
	3	1.5	3.5	1
	2	1	2	1
	3	2	1	1
	3.5	2	3	0.5
	1.5	2	3	1
	2	2.5	3	1
	2	1	1	1
	3	1	2	1
	2	2.25	2	2
	3	1	2	1
	2	2	1	2
	2.5	2	2	0.5
	2	2	2	1
	2	1	1.5	0.5
	1.5	1.5	2	0.5
	1	1	1	0.5
	2	1	2	1
	3	1.5	2	0.5
	2	4	2	1
	3	1	2	1
	2	1	0.5	0.5
	2.5	1		2
	2	1
	2	1
	2	1.75
	3	1
	3	1
		2
		2
		2
		2
		1.5
		2
		4
		2
		1
		1.5

## Sheet: Figure 1C
	Glomerulonephritis Score
	Male		Female
	Cybb-/y	Control	Cybb-/-	Control
	6	1	6	3
	1	1	3	6
	6	1	4	2
	6	1	6	1
	6	1	4	1
	5	1	3	2
	4	1	3	2
	3	3	4	1
	2	1	2	1
	6	1	4	1
	3	1	3	1
	4	1	3	2
	3	1	5	1
	2	1	3	1
	3	1	6	5
	3	1	3	1
	4	1	3	2
	2	1	3	1
	3	1	2	1
	4	1	4	2
	3	1	5	1
	4	1	4	1
	1	1	4	1
	3	1	3	1
	3	1		1
	4	1		4
	4	1
	3	1
	4	1
	3	1
	3	1
	4	2
	3	2
		2
		2
		1
		2
		1
		2
		1

## Sheet: Figure 1D
	Interstitial Nephritis Score
	Male		Female
	Cybb-/y	Control	Cybb-/-	Control
	3	1	3	1.5
	1.5	1	2	3.5
	2.5	1	2.5	2
	3	1	3.5	1
	3	1	2.5	1.5
	2.5	1	2	1.5
	2	1	2.5	1.5
	2	1.5	3	1
	1.5	1	2	1
	3.5	0.5	3	1.5
	1.5	1	3	1
	2	1	3	1.5
	1.5	1	3	1
	1.5	1	1.5	1
	2	1	3	2.5
	2	0.5	1.5	1
	2	1	1.5	1
	1.5	1	2	1
	1.5	1	1	1
	1.5	0.5	2	1.5
	1.5	1	2.5	1
	2	1	2.5	1.5
	1	1	3	1
	2	1	2	0.5
	1.5	1		1
	1	0.5		1.5
	1	1
	2	1
	2	0.5
	1.5	1
	1	0.5
	2	0.5
	2	0.5
		1
		1
		0.5
		1.5
		0.5
		1
		1

## Sheet: Figure 1E
	Spleen Weight (g)
	Male		Female
	Cybb-/y	Control	Cybb-/-	Control
	0.367	0.266	0.433	0.514
	0.312	0.17	0.439	0.297
	0.358	0.227	0.441	0.42
	0.234	0.188	0.287	0.438
	0.211	0.194	0.379	0.374
	0.376	0.377	0.69	0.335
	0.429	0.236	0.432	0.292
	0.29	0.161	0.345	0.338
	0.407	0.299	0.374	0.195
	0.286	0.242	0.478	0.412
	0.228	0.172	0.499	0.234
	0.378	0.237	0.456	0.486
	0.245	0.196	0.448	0.394
	0.323	0.249	0.305	0.376
	0.282	0.229	0.345	0.279
	0.314	0.218	0.384	0.4
	0.322	0.226	0.575	0.359
	0.306	0.225	0.467	0.386
	0.363	0.166	0.419	0.351
	0.236	0.208	0.357	0.447
	0.248	0.217	0.455	0.511
	0.287	0.26	0.537	0.364
	0.285	0.288	0.583	0.345
	0.423	0.212	0.406	0.296
	0.37	0.298		0.509
	0.372	0.263		0.326
	0.322	0.193
	0.288	0.268
	0.437	0.274
	0.291	0.268
	0.399	0.213
	0.416	0.299
	0.285	0.259
		0.205
		0.253
		0.414
		0.168
		0.225
		0.382
		0.243

## Sheet: Figure 1F
	Anti-Nucleosome ab (ug/mL)
	Male		Female
	Cybb-/y	Control	Cybb-/-	Control
	201.455	116.252	40.1832	273.726
	60.1521	273.293	143.053	63.581
	29.8415	2642.74	22.9594	406.486
	2.96308	255.995	175.011	386.909
	207.81	146.52	208.585	433.369
	194.521	257.012	539.974	386.623
	30.6756	122.691	210.529	779.407
	240.977	147.65	366.161	192.093
	951.03	1380.86	30.8936	444.295
	431.079	62.0237	583.725	481.323
	2128.49	722.44	228.096	305.13
	65.3317	206.897	18.6912	80.1399
	201.691	161.562	47.7064	499.702
	170.058	291.251	98.1966	520.39
	241.196	659.937	30.4946	83.6123
	443.644	434.627	52.9687	37.1263
	206.531	619.895	558.813	295.888
	290.017	118.271	36.1125	16200
	63.2314	477.922	382.195	263.101
	113.278	1281.47	3346.4	863.08
	15.8964	16200	640.645	66.7727
	83.2537	213.801	29.5678	294.129
	79.6145	260.985	15.2491	295.673
	157.766	1077.42	254.57	116.861
	186.627	380.661	273.197	795.761
	17.8158	381.854		533.048
	72.3738	477.266		150.326
	87.6834	1092.33
	261.678	1056.6
	742.083	520.357
	1467.04	186.032
	250.192	591.101
	43.6864	193.061
	524.668	98.8733
		142.844
		587.926
		213.151
		113.91
		35.2446
		464.641
		258.848
		257.47

## Sheet: Figure 1G
	Anti-Sm ab (ug/mL)
	Male		Female
	Cybb-/y	Control	Cybb-/-	Control
	58.704	1510.66	78.3386	185.698
	132.518	24.8793	76.2466	42.7931
	51.9933	25.0876	17.8527	134.574
	629.228	228.161	463.914	205.392
	824.616	31.3822	352.89	124.717
	53.3835	50.7413	370.149	7898.47
	50.3545	41.5435	223.435	1672.43
	316.188	70.5297	16200	3105.23
	401.925	228.692	239.809	12000.6
	176.225	21.9921	68.1094	1854.73
	1594.05	125.536	218.342	110.658
	326.362	521.927	56.8596	51.6091
	390.326	59.6906	5109.2	59.4395
	91.3469	6727.28	330.469	125.551
	246.105	25308	2584.24	19.3046
	374.737	79.4502	2228.8	206.528
	1268.49	30.6449	260.57	66.6938
	11101.5	1163.61	74.6528	42.189
	94.4033	4230.68	47.7177	1777.15
	48.1626	79.2504	220.529	128.467
	154.427	55.6132	290.293	64.1628
	336.013	3023.84	121.295	44.1193
	50.9154	2752.33	262.739	321.512
	97.1722	6787.72	264.623	14646.1
	164.216	78.9406	155.168	361.77
	50.6255	2332.37		5283.83
	32.3164	1409.21		32.3271
	855.59	39526.9
	334.108	7997.03
	269.274	82.3051
	700.976	56.8492
	152.856	3096.51
	929.809	903.75
	226.794	1165.94
		241.796
		25.2251
		55.8687
		67.0348
		12.4828
		28.7067
		641.604
		5806.32

## Sheet: Figure 1H
	Anti-RNA ab (ug/mL)
	Male		Female
	Cybb-/y	Control	Cybb-/-	Control
	89.7006	62.9972	149.716	141.421
	54.4224	96.1726	114.054	65.7415
	21.6334	7.0231	41.0965	600.136
	33.4409	19.4202	44.7184	86.3458
	165.969	46.7473	55.2756	53.2388
	36.0562	17.0449	88.0735	38.2633
	17.2563	37.3816	82.0577	178.039
	90.8921	69.1722	14.4222	705.515
	101.009	39.7791	17.8773	64.4231
	297.892	25.864	127.312	32.1259
	22.0793	14.9554	224.808	4.65312
	49.8094	26.8751	120.286	18.4877
	141.056	13.7044	147.316	47.7483
	47.5663	49.3767	36.7089	60.9228
	25.9898	47.0062	39.4739	23.1953
	56.2033	59.9231	43.7128	55.6679
	64.6507	33.6836	36.5213	31.2385
	331.994	20.9781	34.3161	254.875
	98.0208	47.1645	37.7421	12.6793
	31.0853	25.9083	88.3335	32.0996
	58.3437	15.8192	90.8804	25.0841
	34.6148	42.949	95.7967	101.229
	90.8718	47.2151	97.1415	48.5762
	132.418	39.7202	428.808	186.932
	159.487	33.7838	95.0395	20.6652
	23.9006	25.9123		57.9944
	10.0218	32.4303		39.4195
	210.619	61.4426
	74.8843	183.577
	137.406	21.4123
	50.9433	19.7355
	102.247	46.2081
	77.8181	42.5513
	121.927	63.9469
		37.0778
		64.2175
		44.7942
		34.1559
		11.3965
		12.2473
		57.6046
		70.7931

## Sheet: Figure 2A
	Proteinuria Score
	Male		Female
	Cybb-/y Tlr7-/y	Cybb-/y Tlr7+/y	Cybb-/- Tlr7-/-	Cybb-/- Tlr7+/+
	1	4	4	4
	2.5	2	1	2.5
	1	4	1	4
	1	4	1	1.5
	1	4	1	2.5
	1	1	1.5	3
	1	2	4	4
	4	4	1.5	3.5
	2	4	4	3
	1	1	1.5	2
	1.5	4	1	1.5
	1	4	1	0.5
	1	3	0.5	4
	2.5		2	3.5
	1.5		0.5	4
	1.5		0.5	2.5
	2.5		1

## Sheet: Figure 2B
	Glomerulonephritis Score
	Male		Female
	Cybb-/y Tlr7-/y	Cybb-/y Tlr7+/y	Cybb-/- Tlr7-/-	Cybb-/- Tlr7+/+
	2	6	6	3.5
	1	5	2	6
	2	6	3	6
	1.5	3	3.5	3
	1.5	6	3	3
	3	2	3	3
	2	3.5	2.5	3.5
	2	5	2	3.5
	2	3	3.5	3
	2	3.5	3	3
	1	6	1.5	3
	1.5	3.5	1.5	2
	2	3	1.5	3
	3		2.5	3
	1.5		1.5	5
	1.5		1.5	1.5
	1.5		2

[truncated: 65 more sheets: Figure 2C, Figure 2D, Figure 2E, Figure 2F, Figure 2G, Figure 2H, Figure 2I, Figure 3A, Figure 3B, Figure 3C, Figure 3D, Figure 3E, Figure 3F, Figure 3G, Figure 3H, Figure 3I, Figure 4B, Figure 4C, Figure 4D, Figure 4E …]
